# Supplementary material for: Plasma-Functionalised Dressings for Enhanced Wound Healing
Source: Int J Mol Sci. 2023 Jan 2;24(1):797. doi: 10.3390/ijms24010797 (PMC9820862; doi:10.3390/ijms24010797)
Supplement: Supplementary file 1 [file ijms-24-00797-s001.zip]

Archive with 1 entries (1 files):
- ijms-2048800-supplementary.pdf
